# Supplementary material for: Three New Benzophenone Derivatives from Selaginella tamariscina
Source: Molecules. 2023 Jun 6;28(12):4582. doi: 10.3390/molecules28124582 (PMC10304954; doi:10.3390/molecules28124582)
Supplement: Supplementary file 1 [file molecules-28-04582-s001.zip]

Archive with 1 entries (1 files):
- molecules-2429724-supplementary.pdf
